# Supplementary material for: Quantifying the Elastic Property of Nine Thigh Muscles Using Magnetic Resonance Elastography
Source: PLoS One. 2015 Sep 23;10(9):e0138873. doi: 10.1371/journal.pone.0138873 (PMC4580449; doi:10.1371/journal.pone.0138873)
Supplement: S1 Table — (XLS) [file pone.0138873.s001.xls]

## Sheet: Volontaires
														70Hz												90Hz												110Hz
														Repot				0.1				0.2				Repot				0.1				0.2				Repot				0.1				0.2
Remarque	Date de la manip	# sujet (N =18 )	Tissu étudié	pathologie	Prénom	Nom	date de naissance	âge	poids (kg)	taille	Body masse index	Email	Téléphone	µ profile	µLFE	G’MMDI	G’’MMDI	µ profile	µLFE	G’MMDI	G’’MMDI	µ profile	µLFE	G’MMDI	G’’MMDI	µ profile	µLFE	G’MMDI	G’’MMDI	µ profile	µLFE	G’MMDI	G’’MMDI	µ profile	µLFE	G’MMDI	G’’MMDI	µ profile	µLFE	G’MMDI	G’’MMDI	µ profile	µLFE	G’MMDI	G’’MMDI	µ profile	µLFE	G’MMDI	G’’MMDI
[truncated: 3 more columns]

## Sheet: ST_SM_BC_VI_RF_VM_VL_Gr_Sr
		Muscles	Gr n=5	Sr n=16	ST n=8	SM n=8	BC n=8	VI n=13	VM n=14	RF n=12	VL n=12	Adipose tissue n=5
			5.288	4.65	5.386	4.722	5.001	5.73	2.85	3.78	2.47	2.93
			7.409	5.99	5.386	4.275	3.853	3.24	2.64	2.79	3.24	2.72
			6.954	5	5.589	4.631	4.275	3.99	2.18	3.52	2.47	3.216
			5.886	5.13	5.001	3.766	3.449	3.07	5.58	4.15	3.02	2.944
			5.19	4.84	5.484	4.362	4.46	5.73	2.37	3.53	4.07	3.38
				5.2	5.585	4.191	4.188	3.07	5.41	3.73	3.8
				5.64	4.816	3.529	3.446	3.99	4.82	3.44	3.68
				5	5.288	4.275	3.85	4.58	3.69	4.32	4.08
				5				4.23	5.35	4.23	4.75
				6.85				4.32	3.53	4.32	4.35
				3.77				3.91	2.85	4.32	4.61
				5.13				4.275	4.81	4.75	4.32
				5.58				4.631	4.63
				4.1					4.63
				5.13
				5.39
		Average	6.1454	5.15	5.31688	4.21887	4.06525	4.23133	3.95286	3.90667	3.73833	3.038
		SEM	0.45	0.18	0.1	0.14	0.19	0.25	0.32	0.16	0.23	0.12
